# Supplementary material for: Diagnostic Accuracy of LDBIO-Toxo II IgG and IgM Western Blot in Suspected Seroconversion in Pregnancy: A Multicentre Study
Source: Pathogens. 2022 Jun 8;11(6):665. doi: 10.3390/pathogens11060665 (PMC9231380; doi:10.3390/pathogens11060665)
Supplement: Supplementary file 1 [file pathogens-11-00665-s001.zip]

Archive with 1 entries (1 files):
- pathogens-1742323-supplementary.pdf
